# Supplementary material for: Learning Curve of Ultrasound-Guided Percutaneous Needle Biopsy for Pleural Lesions: A Retrospective Study at Two Tertiary Referral Hospitals
Source: Diagnostics (Basel). 2025 Jun 25;15(13):1613. doi: 10.3390/diagnostics15131613 (PMC12249106; doi:10.3390/diagnostics15131613)
Supplement: Supplementary file 1 [file diagnostics-15-01613-s001.zip]

Archive with 1 entries (1 files):
- diagnostics-3601061-supplementary.pdf
